# Supplementary material for: ACW-02 an Acridine Triazolidine Derivative Presents Antileishmanial Activity Mediated by DNA Interaction and Immunomodulation
Source: Pharmaceuticals (Basel). 2023 Jan 29;16(2):204. doi: 10.3390/ph16020204 (PMC9967605; doi:10.3390/ph16020204)
Supplement: Supplementary file 1 [file pharmaceuticals-16-00204-s001.zip]

Archive with 1 entries (1 files):
- pharmaceuticals-2156523-supplementary.pdf
